# Supplementary material for: Multiple pathways for the formation of the γ-glutamyl peptides γ-glutamyl-valine and γ- glutamyl-valyl-glycine in Saccharomyces cerevisiae
Source: PLoS One. 2019 May 9;14(5):e0216622. doi: 10.1371/journal.pone.0216622 (PMC6508711; doi:10.1371/journal.pone.0216622)
Supplement: S1 Table — (XLSX) [file pone.0216622.s005.xlsx]

## Sheet: Лист1
Table R1. Dependence of intracellular peptide concentration in yeast cells on medium composition in WT
	Medium composition	Peptides content, µg (L*OD600)-1			Conf Interv
		γ-EVG	γ-EV	VG	γ-EVG	γ-EV	VG
	SD	0.0264472	0.213543	0.0299629	0.0100363	0.0493061	0.00906112
	SD+γ-EV	1.21873	536.395	0.241791	0.486399	133.103	0.0426805
	SD+VG	0.19698	0.346061	0.549238	0.09674	0.159437	0.391472
	SDP		0.173611	0.0619112		0.0884706	0.0265424
	SDP+VG	1.716	0.341508	0.16004	0.882382	0.13612	0.217701
	SD+V		4.35382	0.0941221		1.462	0.0572628
	SD+V+G	0.0746274	1.04407	0.0867795	0.0261244	0.394568	0.0293262
			Peptides content, µg (L*OD600)-1
Strain	Medium		γ-EVG	γ-EV	VG
SOA4	SD		0.0384615	0.221154	0.0192308
SOA4	SD		0.0138889	0.166667	0.0416667
SOA4	SD		0.0280899	0.252809	0.0280899
SOA4	SD		0.0154321		0.0308642
DAC29	SD		0.0363636
Mean			0.0264472	0.213543	0.0299629
Standard deviation			0.0114501	0.0435725	0.00924621
Confidence interval			0.0100363	0.0493061	0.00906112
SOA4	SDP		0		0.0434783
SOA4	SDP		0	0.09375	0.0416667
SOA4	SDP		0.4375	0.177083	0.0625
SOA4	SDP		0	0.25	0.1
Mean			0.109375	0.173611	0.0619112
Standard deviation			0.21875	0.0781828	0.0270845
Confidence interval			0.214371	0.0884706	0.0265424
SOA4	SD+V		0	3.77391	0.0512295
DAC29	SD+V		0	2.60753	0.0806452
SOA4	SD +V		0.0930851	2.63963	0.0598404
SOA4	SD+V		0	2.96053	0.0789474
SOA4	SD+V		0.0120192	1.99519	0.0480769
SOA4	SD+V		0.0504484	10.9361	0.0224215
SOA4	SD+V		0.0441919	4.84848	0.0252525
SOA4	SD+V		0.190355	0.158629	0.0253807
SOA4	SD+V		0	1.45669	0.019685
DAC29.1	SD+V		0	1.23512	0
DAC29.2	SD+V		0	0.855263	0
SOA81.1	SD+V		0	8.55634	0
SOA81.2	SD+V		0	8.07292	0
S288C.1	SD+V		0.401376	5.63073	0.355505
S288C.2	SD+V		0.128866	6.54639	0.244845
DAC29.1	SD+V		0.147727	4.55682	0.295455
DAC29.2	SD+V		0.27027	7.18468	0.292793
Mean			0.0787259	4.35382	0.0941221
Standard deviation			0.116393	3.07556	0.120462
Confidence interval			0.0553289	1.462	0.0572628
SOA4	SD+V+G				0.102941
SOA4	SD+V+G		0.0866337	1.47059	0.0990099
SOA4	SD+V+G		0.111386	0.655941	0.123762
SOA4	SD+V+G		0.0797872	0.767327	0.113032
SOA4	SD+V+G		0.0306748	0.731383	0.0460123
SOA4	SD+V+G		0.0646552	1.59509	0.0359195
Mean			0.0746274	1.04407	0.0867795
Standard deviation			0.0298046	0.450152	0.0366508
Confidence interval			0.0261244	0.394568	0.0293262
SOA4	SD+VG		0.0443787	0.118343	0.281065
SOA4	SD+VG		0.0252525	0.782828	0.20202
SOA4	SD+VG		0.239521	0.11976	0.149701
SOA4	SD+VG		0.275	0.375	0.2625
SOA4	SD+VG		0.35061	0.434451	1.61585
SOA4	SD+VG		0.30649	0.444712	0.697115
SOA4	SD+VG		0.305851	0.385638	1.15691
SOA4	SD+VG		0.0287356	0.107759	0.0287356
Mean			0.19698	0.346061	0.549238
Standard deviation			0.139606	0.230084	0.564934
Confidence interval			0.09674	0.159437	0.391472
SOA4	SDP+VG		1.52174	0.347826	0.0434783
SOA4	SDP+VG		0.572727	0.218182	0.0545455
SOA4	SDP+VG		2.07424	0.458515	0.382096
SOA4	SDP+VG		2.69531
Mean			1.716	0.341508	0.16004
Standard deviation			0.900407	0.120291	0.192386
Confidence interval			0.882382	0.13612	0.217701
SOA4	SD + γ-EV		2.375	262.5	0.1875
SOA4	SD + γ-EV		0.789062	553.906	0.296875
SOA4	SD + γ-EV		1.19595	668.243	0.25
SOA4	SD + γ-EV		0.98125	573.125	0.24375
SOA4	SD + γ-EV		1.26875	722.5	0.3
SOA4	SD + γ-EV		0.702381	438.095	0.172619
Mean			1.21873	536.395	0.241791
Standard deviation			0.607883	166.347	0.0533405
Confidence interval			0.486399	133.103	0.0426805
