# Supplementary material for: Multiple pathways for the formation of the γ-glutamyl peptides γ-glutamyl-valine and γ- glutamyl-valyl-glycine in Saccharomyces cerevisiae
Source: PLoS One. 2019 May 9;14(5):e0216622. doi: 10.1371/journal.pone.0216622 (PMC6508711; doi:10.1371/journal.pone.0216622)
Supplement: S2 Table — (XLSX) [file pone.0216622.s006.xlsx]

## Sheet: Лист1
Strain	Compound concentration in extract,
	μg l-1 OD600-1
	γ-EVG	γ-EV
SOA4	0.897436	1962.82
	1.775	4113.33
	2.375	262.5
	0.789062	553.906
	1.19595	668.243
	0.98125	573.125
	1.26875	722.5
	0.702381	438.095
Mean	1.2481	591.174
Standard deviation	0.567371	109.925
Confidence interval	0.393161	96.3517
S288c gsh2Δ	0.3	219
	0.158228	239.399
	0.154321	233.951
	0.137363	210.714
	0.147059	326.471
	0.13587	398.098
Mean	0.17214	281.726
Standard deviation	0.0632666	78.5195
Confidence interval	0.0506229	68.8241
SOA4 PADH1-GSH2	27	568
	37.8676	1094.12
	17.5676	550.676
	32.9268	895.122
	25.641	776.923
	62.1528	1500
Mean	33.8593	963.368
Standard deviation	15.4756	358.749
Confidence interval	12.3828	314.452
