# Supplementary material for: Multiple pathways for the formation of the γ-glutamyl peptides γ-glutamyl-valine and γ- glutamyl-valyl-glycine in Saccharomyces cerevisiae
Source: PLoS One. 2019 May 9;14(5):e0216622. doi: 10.1371/journal.pone.0216622 (PMC6508711; doi:10.1371/journal.pone.0216622)
Supplement: S3 Table — (XLSX) [file pone.0216622.s007.xlsx]

## Sheet: Diagramms Fig A
medium SD+VG
Strain	γ-EVG, μg l-1 OD600-1	γ-EV, μg l-1 OD600-1	VG, μg l-1 OD600-1	SD y-EVG	SD VG	CI y-EVG	CI VG
SOA4	0.08	0.3	0.1
	0.28	0.38	0.26
	0.11	0.22	0.18
	0.35	0.43	1.62
	0.31	0.44	0.7
	0.31	0.39	1.16
	0.08	0.22	0.39
	0.0443787	0.118343	0.281065
mean	0.195547		0.586383	0.127649	0.541207	0.0884544	0.375031
SOA4 PADH1-PTR2	2.36	0.92	0.23
	4.2	1.3	0.24
	3.07	1.13	0.09
	3.73	0.98	0.17
	4.67	1.16	0.13
	1.52	0.7	0.07
mean	3.25833		0.155	1.18036	0.0709225	0.94447	0.0567488
SOA4 PADH1-PTR2 dug1Δ	43.45	1	180.65
	85.85	2.23	307.78
mean	64.65		244.215	29.9813	89.8945	41.5512	124.585
SOA4	2.7	1.37
	1.52	0.35	0.04
	0.57	0.22	0.05
	2.07	0.46	0.38
mean	1.715		0.156667	0.902829	0.193477	0.884756	0.218936
SOA4 PADH1-PTR2	1.53	1.06	0.33
	0.8	0.28	0.08
	0.78	0.28	0.08
mean	1.03667		0.163333	0.427356	0.144338	0.48359	0.16333

## Sheet: Diagrams Fig. 4B, C
	Strain	Relative level% y-EVG	SD y-EVG	CI y-EVG
	SD + VG
	SOA4 PADH1-PTR2	100
	SOA4 PADH1-PTR2	100
	SOA4 PADH1-PTR2	100
	SOA4 PADH1-PTR2	100
	SOA4 PADH1-PTR2	100
	SOA4 PADH1-PTR2	100
	SOA4 PADH1-PTR2	100
	SOA4 PADH1-PTR2	100
	SOA4 PADH1-PTR2	100
	mean	100
	SOA4 PADH1-PTR2 gsh1Δ + 2 μM GSH	15.8216
	SOA4 PADH1-PTR2 gsh1Δ + 2 μM GSH	31.4027
	SOA4 PADH1-PTR2 gsh1Δ + 2 μM GSH	11.0169
	SOA4 PADH1-PTR2 gsh1Δ + 2 μM GSH	17.2638
	SOA4 PADH1-PTR2 gsh1Δ + 2 μM GSH	4.92505
	SOA4 PADH1-PTR2 gsh1Δ + 2 μM GSH	21.7105
	SOA4 PADH1-PTR2 gsh1Δ + 2 μM GSH	4.99639
	mean	15.3053	9.45753	7.00611
	SOA4 PADH1-PTR2 gsh1Δ + 200 μM GSH	87.5993
	SOA4 PADH1-PTR2 gsh1Δ + 200 μM GSH	64.4578
	SOA4 PADH1-PTR2 gsh1Δ + 200 μM GSH	246.381
	SOA4 PADH1-PTR2 gsh1Δ + 200 μM GSH	108.051
	SOA4 PADH1-PTR2 gsh1Δ + 200 μM GSH	228.013
	SOA4 PADH1-PTR2 gsh1Δ + 200 μM GSH	67.8801
	SOA4 PADH1-PTR2 gsh1Δ + 200 μM GSH	204.103
	mean	143.783	79.3164	58.7573
	SOA4 PADH1-PTR2 ecm38Δ	119.654
	SOA4 PADH1-PTR2 ecm38Δ	57.6271
	SOA4 PADH1-PTR2 ecm38Δ	58.0952
	SOA4 PADH1-PTR2 ecm38Δ	18.8437
	SOA4 PADH1-PTR2 ecm38Δ	32.8947
	SOA4 PADH1-PTR2 ecm38Δ	88.4361
	mean	62.5918	36.7823	29.4314
	SOA4 PADH1-PTR2 dug2Δ	5.17733
	SOA4 PADH1-PTR2 dug2Δ	0
	SOA4 PADH1-PTR2 dug2Δ	1.42857
	SOA4 PADH1-PTR2 dug2Δ	1.31579
	SOA4 PADH1-PTR2 dug2Δ	4.24693
	mean	2.43373	2.17935	1.91025
	SDP + VG
	SOA4 PADH1-PTR2 SDP + VG	100
	SOA4 PADH1-PTR2 SDP + VG	100
	SOA4 PADH1-PTR2 SDP + VG	100
	SOA4 PADH1-PTR2 SDP + VG	100
		100
	SOA4 PADH1-PTR2 gsh1Δ + 2 μM GSH	66.6667
	SOA4 PADH1-PTR2 gsh1Δ + 2 μM GSH	51.25
	SOA4 PADH1-PTR2 gsh1Δ + 2 μM GSH	31.4351
	mean	49.7839	17.6615	19.9855
	SOA4 PADH1-PTR2 gsh1Δ + 200 μM GSH	167.32
	SOA4 PADH1-PTR2 gsh1Δ + 200 μM GSH	183.75
	SOA4 PADH1-PTR2 gsh1Δ + 200 μM GSH	64.4647
	mean	138.512	64.6506	73.1577
	SOA4 PADH1-PTR2 ecm38Δ	176.471
	SOA4 PADH1-PTR2 ecm38Δ	108.75
	SOA4 PADH1-PTR2 ecm38Δ	147.436
	SOA4 PADH1-PTR2 ecm38Δ	119.59
	mean	138.062	30.3507	29.7432
	SOA4 PADH1-PTR2 dug2Δ	3.92157
	SOA4 PADH1-PTR2 dug2Δ	0
	SOA4 PADH1-PTR2 dug2Δ	0
	SOA4 PADH1-PTR2 dug2Δ	5.23918
	mean	2.29019	2.69863	2.64461
