# Supplementary material for: Multiple pathways for the formation of the γ-glutamyl peptides γ-glutamyl-valine and γ- glutamyl-valyl-glycine in Saccharomyces cerevisiae
Source: PLoS One. 2019 May 9;14(5):e0216622. doi: 10.1371/journal.pone.0216622 (PMC6508711; doi:10.1371/journal.pone.0216622)
Supplement: S4 Table — (XLSX) [file pone.0216622.s008.xlsx]

## Sheet: Fig 5A
Strain	Medium		γ-EV relative level %	SD	CI
	SD+V
S288c gsh1Δ	2 µM GSH		20
			21.2329
			26.5487
			18.7291
			33.9465
		mean	24.0914	6.26151	5.48835
	200 µM GSH		80
			67.8082
			117.699
			103.01
			124.08
		mean	98.5195	24.1222	21.1437
DAC29 gsh1∆ ecm38∆	2 µM GSH		6.66667
			12.381
			7
			2
		mean	7.0119	4.2452	4.16022
	200 µM GSH		140
			150
			104
			98
		mean	123	25.8457	25.3283
DAC29 gsh1∆ dug2∆	2 µM GSH		42
			13
			25
		mean	26.6667	14.5717	16.4891
	200 µM GSH		141
			179
			141
			92
		mean	138.25	35.6593	34.9454
DAC29 gsh1∆ ecm38∆ dug2∆	2 µM GSH		2
			2
			5
			2
			2
			2
		mean	2.5	1.22474	0.979982
	200 µM GSH		2
			3
			2
			2
			3
			2
		mean	2.33333	0.516398	0.413197
	SDV
S288c gsh1Δ	2 µM GSH		28
			26
			81
			74
		mean	52.25	29.3073	28.7206
S288c gsh1Δ			120
	200 µM GSH		104
			324
			479
		mean	256.75	178.84	175.26
DAC29 gsh1∆ ecm38∆	2 µM GSH		8.68421
			5
			4
		mean	5.89474	2.46696	2.79157
	200 µM GSH		93.1579
			144.474
			87
		mean	108.211	31.5554	35.7076
DAC29 gsh1∆ dug2∆	2 µM GSH		58.9474
			44.7368
			31
		mean	44.8947	13.9744	15.8132
	200 µM GSH		272.632
			265.789
			247
		mean	261.807	13.2718	15.0181
DAC29 gsh1∆ ecm38∆ dug2∆	2 µM GSH		0.865651
			1.04428
		mean	0.954964	0.126308	0.175051
	200 µM GSH		1
			2
		mean	1.5	0.707107	0.979982

## Sheet: Fig 5B
		Summary table
Strain (Calc 26-09-2016 (folder 37))	Medium	Strain	Relative γ-EV level, %	StDev	CI
S288C.1	SD+V	DAC29	100
S288C.2		DAC29 ecm38∆ dug2∆	70
DAC29.1			150
DAC29.2			116
mean			115
		mean	112.75	32.8164	32.1595
		PADH1-GSH	815.238
			768.571
			380.435
			403.846
		mean	592.023	231.786	227.146
		PADH1-GSH1 ecm38∆ dug2∆	1179.05
			940
			231.438
			475.92
		mean	706.601	430.765	422.142
