# Supplementary material for: Multiple pathways for the formation of the γ-glutamyl peptides γ-glutamyl-valine and γ- glutamyl-valyl-glycine in Saccharomyces cerevisiae
Source: PLoS One. 2019 May 9;14(5):e0216622. doi: 10.1371/journal.pone.0216622 (PMC6508711; doi:10.1371/journal.pone.0216622)
Supplement: S5 Table — (XLSX) [file pone.0216622.s009.xlsx]

## Sheet: Лист1
Strain	Medium	Compound concentration in extract, μgL-1 OD600-1		SD y-EVG	SD y-EV	CI y-EVG	CI y-EV
		γ-EVG	γ-EV
	SD+V	0.06	9.81
		0	10.2
		0.01	13.6
			8.56
PADH1-GSH1			8.07
mean		0.0233333	10.048	0.0321455	2.16928	0.0363754	1.90142
	SD+V	0.2	8.6
		0.77	14.6
PADH1-GSH1 PADH1-GSH2		0.12	13.3
mean		0.363333	12.1667	0.354448	3.15647	0.401088	3.57182
	SD+V+G	0.3	4.8
			6.12
		0.27	6.6
		0.8	5.4
PADH1-GSH1		0.55	2.32
mean		0.48	5.048	0.247521	1.67222	0.242566	1.46574
	SD+V+G	2.4	2.7
		2.16	2.65
		2.61	3.1
		2.36	2.7
PADH1-GSH1 PADH1-GSH2		2.87	1.98
mean		2.48	2.626	0.270278	0.404203	0.236904	0.354293
	SD+V+G	3.29	1.47
PADH1-GSH1 2PADH1-GSH2		4.28	1.42
mean		3.785	1.445	0.700036	0.0353553	0.970182	0.0489991
