# Supplementary material for: Multiple pathways for the formation of the γ-glutamyl peptides γ-glutamyl-valine and γ- glutamyl-valyl-glycine in Saccharomyces cerevisiae
Source: PLoS One. 2019 May 9;14(5):e0216622. doi: 10.1371/journal.pone.0216622 (PMC6508711; doi:10.1371/journal.pone.0216622)
Supplement: S6 Table — (XLSX) [file pone.0216622.s010.xlsx]

## Sheet: Лист1
Uptake γ-EVG
Strain	γ-EVG, μg l-1 OD600-1	SD y-EVG	CI y-EVG
SOA4	16829.3
	14025
	6754.81
	14523.8
	13872.8
	16521.7
mean S288/DAC29	13754.6	3654.76	2924.37
SOA4 hgt1∆	21.51	5199.59
	181.85
	81.76
mean	95.04	80.9907	91.648
SOA4 PADH1-HGT1	14139.3
	26580.9
	25636.4
mean	22118.9	6926.59	7838.03
